# Supplementary material for: Fish Oil Ameliorates Deoxynivalenol-Induced Liver Injury Through Modulating Ferroptosis Signaling Pathway in Weaned Pigs
Source: Animals (Basel). 2026 Apr 17;16(8):1234. doi: 10.3390/ani16081234 (PMC13113518; doi:10.3390/ani16081234)
Supplement: Supplementary file 1 [file animals-16-01234-s001.zip]

Archive with 1 entries (1 files):
- animals-4212632-supplementary.pdf
